# Supplementary material for: Experience drives innovation of new migration patterns of whooping cranes in response to global change
Source: Nat Commun. 2016 Sep 6;7:12793. doi: 10.1038/ncomms12793 (PMC5025849; doi:10.1038/ncomms12793)
Supplement: Supplementary Data 1 — This file contains the data necessary to analyze the relationship between group maximum age and site distance, as shown in Figure 2 in the main text. [file ncomms12793-s2.csv]

Site distance	Age of oldest bird	Grain cover	Temperature change	Autocovariate	Year
1776.1393	1	0	-0.0344	1.7753	2
1565.5422	1	0.0435	-0.0475	-0.0192	2
1827.565	1	0	0.604	1.0559	2
1605.2379	1	0.0145	-0.0894	-0.1547	3
1809.985	1	0.0008	0.6041	1.5519	3
1792.8815	2	0.0015	-0.0344	2.8859	3
1695.2581	2	0.0006	0.6089	0.6687	3
1003.7397	3	0.0082	0.5143	-0.7885	4
1483.2262	1	0	0.4839	-0.5583	4
1393.8101	1	0.0904	0.2769	-0.9756	4
1776.0661	2	0.0111	-0.0344	2.0515	4
999.7973	2	0.112	0.1101	-0.5969	4
1443.5642	1	0.002	0.7326	0.1099	4
1773.1552	2	0	0.4366	0.7513	4
1716.5914	1	0.0019	-0.1221	0.9921	4
1752.8017	4	0.0061	-0.0123	1.1712	5
1607.7801	1	0.0109	-0.0475	0.0451	5
1896.8407	1	0	0.5307	0.8493	5
1804.6129	4	0.0003	-0.0344	2.5298	5
568.039	4	0.2653	1.4731	-0.3753	6
1795.9048	4	0.0001	-0.0344	2.4126	6
1801.5639	3	0.0046	-0.0344	2.1689	6
1892.2084	2	0	0.0912	-0.1866	6
1951.2232	1	0.0001	-0.5193	-0.3528	6
1051.8104	5	0.1379	0.7523	-0.4726	7
1473.9849	4	0.0114	0.265	-0.3247	7
872.262	3	0.0038	0.8123	-0.9405	7
555.601	4	0.0546	0.8806	-0.4947	7
1199.7343	5	0.002	0.4476	-0.9136	7
1781.9923	2	0.0063	0.6041	1.9661	7
1518.8587	1	0.038	0.3252	-0.5982	8
1886.7523	1	0	0.5307	0.8658	8
1708.2389	1	0.0089	0.4004	0.6007	8
961.3546	6	0.1065	0.144	-0.7539	8
1640.8444	5	0.0003	-0.028	-0.1364	8
1119.6081	6	0.0276	0.4754	-0.7157	8
1784.0682	3	0	0.6041	1.0135	8
1437.9177	5	0.0028	0.7326	0.0681	8
609.577	4	0.1973	0.8198	-0.6911	9
605.7285	7	0.4708	0.9462	-0.1506	9
462.3909	7	0.2695	1.7083	-0.8081	9
706.3364	4	0.0087	1.4122	-0.9174	9
1054.2527	1	0.1622	0.1605	-0.9679	9
347.2753	3	0.3865	1.0398	-0.9484	10
616.8083	1	0.2059	0.1712	-0.7397	10
1029.5493	5	0.0018	0.5839	-0.7276	10
1557.5663	2	0.0101	-0.2895	-0.4278	10
1079.7772	6	0.0526	0.1328	-0.4884	10
493.4781	7	0.2153	1.7083	-0.6476	11
519.8538	8	0.2243	1.0199	-0.54	11
1082.7587	9	0.0232	0.3146	-0.4629	11
580.2906	2	0.2845	0.9462	-0.1328	11
607.9546	3	0.3947	0.8884	-0.314	11
1082.5014	3	0.0087	0.2218	-0.9452	11
602.6573	3	0.3545	1.4731	-0.2665	11
596.4728	8	0.3373	1.1388	-0.4882	11
734.9765	7	0.3094	0.9403	-0.9631	11
628.6112	3	0.2807	0.9597	-0.4024	12
721.1111	2	0.0584	1.0207	-0.9585	12
1010.4268	1	0.1076	0.645	-0.9272	12
1759.5024	1	0.0004	0.4218	1.1808	12
1586.5983	1	0.0033	-0.2895	-0.4683	13
1011.0639	5	0.1766	0.7523	-0.4765	13
1928.3611	1	0.0611	0.081	-0.5554	13
844.9091	3	0.3823	0.0569	-0.9646	14
581.6525	3	0.4152	0.9462	-0.1101	14
1870.3084	2	0	0.7608	0.0817	14
343.0426	3	0.3973	1.0398	-0.9477	15
