# Supplementary material for: Experience drives innovation of new migration patterns of whooping cranes in response to global change
Source: Nat Commun. 2016 Sep 6;7:12793. doi: 10.1038/ncomms12793 (PMC5025849; doi:10.1038/ncomms12793)
Supplement: Supplementary Data 2 — This file contains the data necessary to analyze the relationship between individual age and previous distance to a site, as shown in Figure 3 in the main text. [file ncomms12793-s3.csv]

ln(Previous distance to site)	Age	Bird ID	Year
3.9404	1	1_01	2
4.4362	1	1_02	3
6.2159	1	1_03	4
4.9235	1	1_04	5
5.8017	1	10_03	4
4.5646	1	10_11	12
5.8147	1	11_03	4
3.5063	1	11_09	10
4.4081	1	12_03	4
4.773	1	12_04	5
4.8154	1	12_07	8
4.5646	1	12_11	12
5.1521	1	13_02	3
5.8017	1	13_03	4
4.8154	1	13_07	8
6.5906	1	13_08	9
4.8215	1	14_12	13
4.1919	1	15_02	3
3.5063	1	15_09	10
4.4081	1	16_03	4
3.8392	1	16_04	5
5.946	1	17_03	4
3.8392	1	17_04	5
3.1603	1	18_02	3
6.2159	1	18_03	4
3.5063	1	18_09	10
5.0779	1	19_11	12
3.9404	1	2_01	2
5.1521	1	2_02	3
5.9584	1	2_03	4
3.8392	1	2_04	5
4.1151	1	2_11	12
4.7176	1	21_07	8
4.1919	1	3_02	3
4.4081	1	3_03	4
3.8392	1	3_04	5
5.5513	1	3_07	8
4.0304	1	32_05	6
2.3026	1	32_09	10
4.8143	1	33_07	8
2.3026	1	34_09	10
2.3026	1	35_09	10
6.0816	1	38_09	10
6.0049	1	39_07	8
3.1603	1	4_02	3
5.9143	1	4_03	4
3.7999	1	4_09	10
6.2259	1	42_07	8
4.9415	1	46_07	8
2.3026	1	5_01	2
6.6214	1	5_10	11
5.0549	1	6_01	2
4.8689	1	6_03	4
4.8154	1	6_07	8
5.6639	1	6_09	10
5.066	1	7_01	2
5.8126	1	7_03	4
4.9235	1	7_04	5
5.5513	1	7_07	8
4.3045	1	7_11	12
4.9235	1	8_04	5
3.5063	1	8_09	10
6.2159	1	9_03	4
3.6541	1	W3_10	11
4.0367	2	1_02	4
6.161	2	1_05	7
4.5712	2	13_02	4
3.8938	2	14_02	4
3.6706	2	14_12	14
3.2249	2	16_07	9
4.5712	2	18_02	4
4.4216	2	19_09	11
3.8276	2	22_07	9
4.9052	2	24_09	11
3.6593	2	26_09	11
3.4897	2	29_08	10
4.5869	2	4_09	11
6.0813	2	42_09	11
3.1383	2	5_01	3
4.9052	2	5_09	11
4.6006	2	6_01	3
3.4189	2	6_05	7
4.261	2	7_09	11
4.2732	2	8_04	6
4.7257	2	8_05	7
6.3177	2	8_09	11
5.1382	2	9_02	4
5.23	2	9_10	12
5.7216	2	W1_06	8
5.5937	3	1_04	7
5.7337	3	10_11	14
5.7337	3	12_11	14
5.7162	3	14_08	11
2.3026	3	14_12	15
5.4086	3	16_04	7
2.3026	3	17_03	6
5.506	3	18_11	14
2.3026	3	2_02	5
4.9077	3	20_05	8
4.7908	3	24_08	11
4.3898	3	27_07	10
4.1815	3	27_08	11
4.7188	3	28_08	11
4.6192	3	29_08	11
2.9465	3	3_03	6
3.568	3	34_09	12
3.2284	3	38_09	12
2.5713	3	4_02	5
4.1042	3	5_11	14
2.3026	3	7_01	4
4.5163	3	7_11	14
3.9499	3	9_05	8
2.3026	4	1_01	5
3.7098	4	10_03	7
2.9483	4	11_02	6
3.3584	4	11_03	7
5.3174	4	12_03	7
4.2129	4	12_04	8
3.2249	4	12_05	9
2.9483	4	17_02	6
4.362	4	17_03	7
2.3026	4	28_05	9
5.4562	4	3_03	7
2.9779	4	3_04	8
2.3026	4	33_05	9
5.9103	4	33_07	11
4.6997	4	46_07	11
2.5713	4	5_01	5
5.7051	4	6_05	9
4.2075	4	8_02	6
2.9211	5	10_03	8
4.5184	5	13_02	7
3.9094	5	14_08	13
4.5184	5	18_02	7
3.9094	5	24_08	13
3.6276	5	27_06	11
2.3026	5	6_05	10
4.2696	5	9_02	7
4.2228	5	9_03	8
2.3026	5	W1_06	11
4.2699	6	11_02	8
4.3677	6	16_02	8
4.8903	6	16_04	10
4.2699	6	17_02	8
4.5982	6	17_03	9
4.5928	6	3_03	9
2.3026	7	11_02	9
4.2386	7	16_02	9
4.5869	7	16_04	11
4.8188	7	2_04	11
3.2508	7	3_04	11
2.3026	8	10_03	11
3.1055	8	9_03	11
3.5925	9	13_02	11
3.5925	9	18_02	11
