# Supplementary material for: Experience drives innovation of new migration patterns of whooping cranes in response to global change
Source: Nat Commun. 2016 Sep 6;7:12793. doi: 10.1038/ncomms12793 (PMC5025849; doi:10.1038/ncomms12793)
Supplement: Supplementary Data 3 — This file contains the data necessary to analyze the relationship between individual age, year, and probability of shortstopping, as shown in Figure 4 in the main text. [file ncomms12793-s4.csv]

Shortstop	Year	Age	Bird ID
FALSE	2	1	1_01
FALSE	2	1	2_01
FALSE	2	1	5_01
FALSE	2	1	6_01
FALSE	2	1	7_01
FALSE	3	2	1_01
FALSE	3	1	1_02
FALSE	3	1	11_02
FALSE	3	1	12_02
FALSE	3	1	13_02
FALSE	3	1	14_02
FALSE	3	1	15_02
FALSE	3	1	16_02
FALSE	3	1	17_02
FALSE	3	1	18_02
FALSE	3	2	2_01
FALSE	3	1	2_02
FALSE	3	1	3_02
FALSE	3	1	4_02
FALSE	3	2	5_01
FALSE	3	1	5_02
FALSE	3	2	6_01
FALSE	3	1	8_02
FALSE	3	1	9_02
FALSE	4	3	1_01
FALSE	4	2	1_02
FALSE	4	1	1_03
FALSE	4	1	10_03
FALSE	4	2	11_02
FALSE	4	1	11_03
FALSE	4	2	12_02
FALSE	4	1	12_03
TRUE	4	2	13_02
FALSE	4	1	13_03
FALSE	4	2	14_02
FALSE	4	2	16_02
FALSE	4	1	16_03
FALSE	4	2	17_02
FALSE	4	1	17_03
TRUE	4	2	18_02
FALSE	4	1	18_03
FALSE	4	3	2_01
FALSE	4	2	2_02
FALSE	4	1	2_03
FALSE	4	2	3_02
FALSE	4	1	3_03
FALSE	4	2	4_02
FALSE	4	1	4_03
FALSE	4	3	5_01
FALSE	4	2	5_02
FALSE	4	3	6_01
FALSE	4	1	6_03
TRUE	4	3	7_01
FALSE	4	1	7_03
FALSE	4	2	8_02
TRUE	4	2	9_02
FALSE	4	1	9_03
FALSE	5	4	1_01
FALSE	5	3	1_02
FALSE	5	2	1_03
FALSE	5	1	1_04
FALSE	5	2	10_03
FALSE	5	3	11_02
FALSE	5	2	11_03
FALSE	5	3	12_02
FALSE	5	2	12_03
FALSE	5	1	12_04
TRUE	5	3	13_02
FALSE	5	2	13_03
FALSE	5	1	15_04
FALSE	5	3	16_02
FALSE	5	2	16_03
FALSE	5	1	16_04
FALSE	5	3	17_02
FALSE	5	2	17_03
FALSE	5	1	17_04
TRUE	5	3	18_02
FALSE	5	1	19_04
FALSE	5	4	2_01
FALSE	5	3	2_02
TRUE	5	2	2_03
FALSE	5	1	2_04
FALSE	5	1	20_04
FALSE	5	3	3_02
FALSE	5	2	3_03
FALSE	5	1	3_04
FALSE	5	3	4_02
FALSE	5	4	5_01
FALSE	5	3	5_02
FALSE	5	2	6_03
TRUE	5	4	7_01
FALSE	5	1	7_04
FALSE	5	3	8_02
FALSE	5	1	8_04
TRUE	5	3	9_02
FALSE	6	5	1_01
FALSE	6	4	1_02
FALSE	6	2	1_04
FALSE	6	1	1_05
FALSE	6	1	10_05
FALSE	6	4	11_02
FALSE	6	1	11_05
FALSE	6	3	12_03
FALSE	6	2	12_04
FALSE	6	1	12_05
FALSE	6	1	14_05
FALSE	6	2	15_04
FALSE	6	4	16_02
FALSE	6	3	16_03
FALSE	6	1	16_05
FALSE	6	4	17_02
FALSE	6	3	17_03
FALSE	6	1	19_05
FALSE	6	5	2_01
FALSE	6	4	2_02
FALSE	6	2	2_04
FALSE	6	1	2_05
FALSE	6	1	20_05
FALSE	6	1	21_05
FALSE	6	1	23_05
FALSE	6	1	24_05
FALSE	6	3	3_03
FALSE	6	2	3_04
FALSE	6	1	3_05
FALSE	6	1	32_05
FALSE	6	4	4_02
FALSE	6	5	5_01
FALSE	6	4	5_02
FALSE	6	1	5_05
FALSE	6	3	6_03
FALSE	6	1	6_05
FALSE	6	3	7_03
FALSE	6	2	7_04
FALSE	6	1	7_05
TRUE	6	4	8_02
FALSE	6	2	8_04
FALSE	6	3	9_03
FALSE	6	1	9_05
FALSE	7	6	1_01
TRUE	7	3	1_04
FALSE	7	2	1_05
FALSE	7	4	10_03
FALSE	7	5	11_02
FALSE	7	4	11_03
FALSE	7	2	11_05
FALSE	7	5	12_02
FALSE	7	4	12_03
FALSE	7	3	12_04
TRUE	7	5	13_02
FALSE	7	2	14_05
TRUE	7	3	15_04
FALSE	7	5	16_02
FALSE	7	4	16_03
TRUE	7	3	16_04
FALSE	7	2	16_05
FALSE	7	5	17_02
TRUE	7	4	17_03
TRUE	7	5	18_02
FALSE	7	3	19_04
FALSE	7	2	19_05
TRUE	7	6	2_01
FALSE	7	3	2_04
TRUE	7	3	20_04
TRUE	7	2	20_05
TRUE	7	2	27_05
FALSE	7	1	27_06
TRUE	7	2	28_05
FALSE	7	1	28_06
TRUE	7	4	3_03
FALSE	7	3	3_04
TRUE	7	2	33_05
TRUE	7	6	5_01
TRUE	7	2	5_05
FALSE	7	2	6_05
TRUE	7	6	7_01
FALSE	7	3	8_04
TRUE	7	2	8_05
TRUE	7	5	9_02
FALSE	7	4	9_03
FALSE	7	1	W1_06
FALSE	8	7	1_01
TRUE	8	4	1_04
TRUE	8	3	1_05
FALSE	8	5	10_03
FALSE	8	1	10_07
TRUE	8	6	11_02
FALSE	8	5	11_03
FALSE	8	3	11_05
FALSE	8	6	12_02
FALSE	8	5	12_03
TRUE	8	4	12_04
FALSE	8	3	12_05
FALSE	8	1	12_07
TRUE	8	6	13_02
TRUE	8	5	13_03
FALSE	8	1	13_07
FALSE	8	3	14_05
TRUE	8	4	15_04
TRUE	8	6	16_02
TRUE	8	5	16_03
FALSE	8	1	16_07
TRUE	8	6	17_02
FALSE	8	1	17_07
TRUE	8	6	18_02
TRUE	8	5	18_03
FALSE	8	4	19_04
FALSE	8	3	19_05
FALSE	8	4	2_04
TRUE	8	4	20_04
FALSE	8	3	20_05
FALSE	8	1	21_07
FALSE	8	1	22_07
TRUE	8	3	24_05
FALSE	8	1	24_07
FALSE	8	1	26_07
TRUE	8	3	27_05
FALSE	8	2	27_06
TRUE	8	3	28_05
FALSE	8	2	28_06
FALSE	8	4	3_04
FALSE	8	1	3_07
TRUE	8	3	33_05
FALSE	8	1	33_07
TRUE	8	1	37_07
FALSE	8	1	39_07
FALSE	8	1	42_07
TRUE	8	1	46_07
TRUE	8	7	5_01
TRUE	8	3	5_05
TRUE	8	3	6_05
FALSE	8	1	6_07
TRUE	8	7	7_01
FALSE	8	5	7_03
FALSE	8	1	7_07
FALSE	8	4	8_04
TRUE	8	3	8_05
FALSE	8	5	9_03
FALSE	8	3	9_05
FALSE	8	1	9_07
FALSE	8	2	W1_06
FALSE	9	8	1_01
TRUE	9	4	1_05
FALSE	9	6	10_03
TRUE	9	7	11_02
FALSE	9	6	11_03
FALSE	9	7	12_02
FALSE	9	6	12_03
TRUE	9	4	12_05
TRUE	9	7	13_02
TRUE	9	6	13_03
FALSE	9	2	13_07
TRUE	9	1	13_08
FALSE	9	4	14_05
FALSE	9	1	14_08
TRUE	9	5	15_04
TRUE	9	7	16_02
FALSE	9	5	16_04
TRUE	9	2	16_07
TRUE	9	6	17_03
FALSE	9	2	17_07
TRUE	9	7	18_02
TRUE	9	6	18_03
FALSE	9	1	18_08
FALSE	9	5	19_04
FALSE	9	4	19_05
FALSE	9	5	2_04
TRUE	9	2	22_07
TRUE	9	4	24_05
FALSE	9	1	24_08
FALSE	9	2	26_07
TRUE	9	3	27_06
FALSE	9	2	27_07
FALSE	9	1	27_08
TRUE	9	4	28_05
TRUE	9	1	28_08
FALSE	9	1	29_08
TRUE	9	6	3_03
FALSE	9	5	3_04
FALSE	9	2	3_07
FALSE	9	1	30_08
TRUE	9	1	31_08
TRUE	9	4	33_05
FALSE	9	2	33_07
TRUE	9	2	37_07
TRUE	9	1	38_08
FALSE	9	2	39_07
FALSE	9	1	4_08
TRUE	9	2	42_07
FALSE	9	2	46_07
TRUE	9	8	5_01
TRUE	9	4	5_05
TRUE	9	4	6_05
TRUE	9	8	7_01
FALSE	9	6	7_03
FALSE	9	2	7_07
FALSE	9	5	8_04
FALSE	9	6	9_03
FALSE	9	4	9_05
FALSE	9	2	9_07
FALSE	9	3	W1_06
FALSE	10	9	1_01
TRUE	10	6	1_04
FALSE	10	7	10_03
FALSE	10	1	10_09
TRUE	10	8	11_02
FALSE	10	7	11_03
FALSE	10	1	11_09
FALSE	10	8	12_02
FALSE	10	7	12_03
TRUE	10	6	12_04
FALSE	10	5	12_05
FALSE	10	3	12_07
TRUE	10	8	13_02
TRUE	10	7	13_03
TRUE	10	2	13_08
FALSE	10	2	14_08
FALSE	10	1	14_09
TRUE	10	6	15_04
FALSE	10	1	15_09
TRUE	10	6	16_04
TRUE	10	7	17_03
FALSE	10	3	17_07
TRUE	10	8	18_02
TRUE	10	7	18_03
FALSE	10	1	18_09
FALSE	10	6	19_04
FALSE	10	5	19_05
FALSE	10	1	19_09
FALSE	10	6	2_04
FALSE	10	3	22_07
TRUE	10	5	24_05
FALSE	10	2	24_08
FALSE	10	3	26_07
TRUE	10	1	26_09
TRUE	10	5	27_05
TRUE	10	4	27_06
TRUE	10	3	27_07
FALSE	10	2	27_08
TRUE	10	5	28_05
TRUE	10	2	28_08
FALSE	10	2	29_08
TRUE	10	7	3_03
FALSE	10	3	3_07
TRUE	10	2	30_08
FALSE	10	2	31_08
TRUE	10	1	32_09
FALSE	10	3	33_07
TRUE	10	1	34_09
TRUE	10	1	35_09
TRUE	10	3	37_07
TRUE	10	1	37_09
FALSE	10	2	38_08
TRUE	10	1	38_09
FALSE	10	3	39_07
FALSE	10	2	4_08
TRUE	10	1	4_09
TRUE	10	3	42_07
FALSE	10	1	42_09
FALSE	10	3	46_07
TRUE	10	5	5_05
FALSE	10	1	5_09
TRUE	10	5	6_05
TRUE	10	1	6_09
FALSE	10	7	7_03
FALSE	10	3	7_07
FALSE	10	1	7_09
FALSE	10	6	8_04
TRUE	10	5	8_05
FALSE	10	1	8_09
FALSE	10	5	9_05
FALSE	10	4	W1_06
FALSE	11	10	1_01
TRUE	11	1	1_10
TRUE	11	8	10_03
TRUE	11	2	10_09
FALSE	11	1	10_10
TRUE	11	9	11_02
FALSE	11	8	11_03
FALSE	11	2	11_09
TRUE	11	9	12_02
FALSE	11	8	12_03
TRUE	11	6	12_05
FALSE	11	4	12_07
TRUE	11	2	12_09
TRUE	11	9	13_02
TRUE	11	8	13_03
TRUE	11	3	14_08
FALSE	11	2	14_09
TRUE	11	7	15_04
FALSE	11	2	15_09
TRUE	11	9	16_02
TRUE	11	7	16_04
TRUE	11	4	16_07
FALSE	11	1	16_10
TRUE	11	4	17_07
FALSE	11	1	17_10
TRUE	11	9	18_02
TRUE	11	8	18_03
TRUE	11	2	18_09
TRUE	11	7	19_04
TRUE	11	6	19_05
TRUE	11	2	19_09
TRUE	11	1	19_10
TRUE	11	7	2_04
TRUE	11	1	21_10
TRUE	11	4	22_07
TRUE	11	3	24_08
TRUE	11	2	24_09
TRUE	11	2	25_09
TRUE	11	1	25_10
TRUE	11	2	26_09
TRUE	11	5	27_06
TRUE	11	3	27_08
TRUE	11	6	28_05
TRUE	11	3	28_08
TRUE	11	3	29_08
TRUE	11	2	29_09
TRUE	11	7	3_04
FALSE	11	4	3_07
FALSE	11	1	3_10
TRUE	11	3	30_08
TRUE	11	2	32_09
TRUE	11	4	33_07
TRUE	11	2	35_09
TRUE	11	2	36_09
TRUE	11	4	37_07
TRUE	11	2	37_09
FALSE	11	3	38_08
FALSE	11	4	39_07
TRUE	11	3	4_08
TRUE	11	2	4_09
TRUE	11	2	41_09
TRUE	11	2	42_09
TRUE	11	4	46_07
TRUE	11	6	5_05
TRUE	11	2	5_09
TRUE	11	1	5_10
TRUE	11	6	6_05
TRUE	11	2	6_09
TRUE	11	1	6_10
FALSE	11	4	7_07
TRUE	11	2	7_09
TRUE	11	7	8_04
TRUE	11	2	8_09
TRUE	11	8	9_03
TRUE	11	6	9_05
FALSE	11	1	9_10
TRUE	11	5	W1_06
TRUE	11	1	W3_10
FALSE	12	11	1_01
TRUE	12	8	1_04
TRUE	12	2	1_10
TRUE	12	9	10_03
TRUE	12	1	10_11
TRUE	12	10	11_02
FALSE	12	3	11_09
TRUE	12	10	12_02
TRUE	12	9	12_03
TRUE	12	7	12_05
TRUE	12	3	12_09
TRUE	12	1	12_11
TRUE	12	9	13_03
TRUE	12	4	14_08
FALSE	12	3	14_09
TRUE	12	1	14_11
TRUE	12	8	15_04
FALSE	12	3	15_09
TRUE	12	1	15_11
TRUE	12	10	16_02
TRUE	12	8	16_04
TRUE	12	5	16_07
TRUE	12	1	16_11
TRUE	12	9	17_03
FALSE	12	2	17_10
TRUE	12	1	17_11
TRUE	12	3	18_09
TRUE	12	8	19_04
TRUE	12	7	19_05
TRUE	12	3	19_09
TRUE	12	1	19_11
TRUE	12	8	2_04
FALSE	12	1	2_11
TRUE	12	1	20_11
TRUE	12	2	21_10
TRUE	12	5	22_07
TRUE	12	2	23_10
TRUE	12	4	24_08
TRUE	12	3	24_09
TRUE	12	3	25_09
TRUE	12	2	25_10
TRUE	12	5	26_07
TRUE	12	2	27_10
TRUE	12	7	28_05
TRUE	12	4	28_08
TRUE	12	4	29_08
TRUE	12	3	29_09
TRUE	12	8	3_04
TRUE	12	3	32_09
TRUE	12	5	33_07
TRUE	12	3	34_09
TRUE	12	3	35_09
TRUE	12	5	37_07
TRUE	12	3	37_09
FALSE	12	4	38_08
TRUE	12	3	38_09
FALSE	12	5	39_07
TRUE	12	3	4_09
TRUE	12	3	41_09
TRUE	12	3	42_09
TRUE	12	7	5_05
TRUE	12	3	5_09
TRUE	12	2	5_10
TRUE	12	3	6_09
FALSE	12	5	7_07
TRUE	12	3	7_09
TRUE	12	1	7_11
TRUE	12	8	8_04
TRUE	12	7	8_05
TRUE	12	3	8_09
TRUE	12	2	8_10
TRUE	12	9	9_03
TRUE	12	7	9_05
TRUE	12	2	9_10
TRUE	12	6	W1_06
TRUE	12	2	W1_10
TRUE	12	2	W3_10
FALSE	13	12	1_01
TRUE	13	3	1_10
TRUE	13	2	1_11
FALSE	13	10	10_03
TRUE	13	4	10_09
TRUE	13	3	10_10
TRUE	13	11	11_02
FALSE	13	4	11_09
TRUE	13	11	12_02
TRUE	13	10	12_03
TRUE	13	8	12_05
TRUE	13	4	12_09
TRUE	13	2	12_11
TRUE	13	11	13_02
TRUE	13	10	13_03
TRUE	13	5	14_08
FALSE	13	4	14_09
FALSE	13	1	14_12
FALSE	13	4	15_09
TRUE	13	2	15_11
TRUE	13	11	16_02
TRUE	13	9	16_04
TRUE	13	6	16_07
TRUE	13	2	16_11
TRUE	13	1	16_12
TRUE	13	6	17_07
TRUE	13	2	17_11
TRUE	13	11	18_02
TRUE	13	10	18_03
TRUE	13	4	18_09
TRUE	13	2	18_11
TRUE	13	9	19_04
TRUE	13	8	19_05
TRUE	13	4	19_09
TRUE	13	3	19_10
TRUE	13	2	19_11
TRUE	13	9	2_04
TRUE	13	2	20_11
TRUE	13	3	23_10
TRUE	13	5	24_08
TRUE	13	4	24_09
TRUE	13	4	25_09
TRUE	13	3	25_10
TRUE	13	6	26_07
TRUE	13	4	26_09
TRUE	13	3	26_10
TRUE	13	7	27_06
TRUE	13	3	27_10
TRUE	13	8	28_05
TRUE	13	5	28_08
TRUE	13	5	29_08
TRUE	13	4	29_09
TRUE	13	9	3_04
TRUE	13	2	3_11
TRUE	13	4	32_09
TRUE	13	4	34_09
TRUE	13	4	35_09
TRUE	13	4	36_09
TRUE	13	6	37_07
TRUE	13	4	38_09
FALSE	13	6	39_07
TRUE	13	4	4_09
TRUE	13	2	4_11
FALSE	13	1	4_12
TRUE	13	4	41_09
TRUE	13	4	42_09
TRUE	13	8	5_05
TRUE	13	3	5_10
TRUE	13	2	5_11
TRUE	13	4	6_09
TRUE	13	2	6_11
FALSE	13	6	7_07
TRUE	13	4	7_09
TRUE	13	1	7_12
TRUE	13	9	8_04
TRUE	13	4	8_09
TRUE	13	3	8_10
TRUE	13	10	9_03
TRUE	13	8	9_05
FALSE	13	7	W1_06
TRUE	13	3	W3_10
TRUE	14	10	1_04
TRUE	14	4	1_10
TRUE	14	3	1_11
TRUE	14	5	10_09
TRUE	14	3	10_11
TRUE	14	12	11_02
FALSE	14	5	11_09
TRUE	14	12	12_02
TRUE	14	11	12_03
TRUE	14	9	12_05
TRUE	14	5	12_09
TRUE	14	3	12_11
TRUE	14	12	13_02
TRUE	14	11	13_03
TRUE	14	6	14_08
TRUE	14	5	14_09
FALSE	14	2	14_12
FALSE	14	5	15_09
TRUE	14	3	15_11
TRUE	14	12	16_02
TRUE	14	10	16_04
TRUE	14	7	16_07
TRUE	14	3	16_11
TRUE	14	2	16_12
TRUE	14	7	17_07
TRUE	14	12	18_02
TRUE	14	5	18_09
TRUE	14	3	18_11
TRUE	14	5	19_09
TRUE	14	4	19_10
TRUE	14	10	2_04
FALSE	14	1	2_13
TRUE	14	3	20_11
TRUE	14	1	22_13
TRUE	14	4	23_10
TRUE	14	6	24_08
TRUE	14	5	24_09
TRUE	14	1	24_13
TRUE	14	5	25_09
TRUE	14	4	25_10
TRUE	14	7	26_07
TRUE	14	5	26_09
TRUE	14	4	26_10
TRUE	14	8	27_06
TRUE	14	9	28_05
TRUE	14	6	28_08
TRUE	14	6	29_08
TRUE	14	5	29_09
TRUE	14	10	3_04
TRUE	14	3	3_11
TRUE	14	5	32_09
TRUE	14	5	34_09
TRUE	14	7	37_07
TRUE	14	6	38_08
TRUE	14	5	38_09
FALSE	14	7	39_07
TRUE	14	6	4_08
TRUE	14	3	4_11
FALSE	14	2	4_12
FALSE	14	1	4_13
TRUE	14	5	42_09
TRUE	14	9	5_05
TRUE	14	4	5_10
TRUE	14	3	5_11
TRUE	14	1	57_13
TRUE	14	1	59_13
TRUE	14	5	6_09
TRUE	14	3	6_11
FALSE	14	7	7_07
TRUE	14	5	7_09
TRUE	14	3	7_11
TRUE	14	2	7_12
FALSE	14	1	7_13
TRUE	14	9	8_05
TRUE	14	4	8_10
FALSE	14	1	8_13
TRUE	14	11	9_03
TRUE	14	9	9_05
FALSE	14	1	9_13
TRUE	14	8	W1_06
TRUE	14	4	W3_10
TRUE	15	5	1_10
TRUE	15	4	1_11
TRUE	15	6	10_09
TRUE	15	4	10_11
TRUE	15	13	12_02
TRUE	15	10	12_05
TRUE	15	12	13_03
TRUE	15	3	14_12
TRUE	15	13	16_02
TRUE	15	8	16_07
TRUE	15	3	16_12
TRUE	15	8	17_07
TRUE	15	12	18_03
TRUE	15	6	18_09
TRUE	15	4	18_11
TRUE	15	6	19_09
TRUE	15	5	19_10
TRUE	15	1	19_14
TRUE	15	11	2_04
TRUE	15	1	20_14
TRUE	15	5	23_10
TRUE	15	6	24_09
TRUE	15	2	24_13
TRUE	15	6	25_09
TRUE	15	5	25_10
TRUE	15	1	27_14
TRUE	15	7	28_08
TRUE	15	7	29_08
TRUE	15	11	3_04
TRUE	15	4	3_11
TRUE	15	6	32_09
TRUE	15	6	34_09
TRUE	15	6	36_09
TRUE	15	8	37_07
TRUE	15	6	38_09
FALSE	15	8	39_07
TRUE	15	7	4_08
TRUE	15	4	4_11
FALSE	15	2	4_13
TRUE	15	6	42_09
TRUE	15	5	5_10
FALSE	15	3	5_12
TRUE	15	2	59_13
FALSE	15	8	7_07
TRUE	15	6	7_09
TRUE	15	4	7_11
FALSE	15	1	7_14
TRUE	15	11	8_04
TRUE	15	5	8_10
TRUE	15	12	9_03
TRUE	15	5	W3_10
